# Supplementary material for: Characterization of blaKPC-2-Carrying Plasmid pR31-KPC from a Pseudomonas aeruginosa Strain Isolated in China
Source: Antibiotics (Basel). 2021 Oct 11;10(10):1234. doi: 10.3390/antibiotics10101234 (PMC8532800; doi:10.3390/antibiotics10101234)
Supplement: Supplementary file 1 [file antibiotics-10-01234-s001.zip]

Archive with 1 entries (1 files):
- antibiotics-1357091-supplementary.pdf
